# Supplementary material for: Phylogenetic inference reveals clonal heterogeneity in circulating tumor cell clusters
Source: Nat Genet. 2025 Jun 2;57(6):1357–61. doi: 10.1038/s41588-025-02205-2 (PMC12165839; doi:10.1038/s41588-025-02205-2)
Supplement: Supplementary file 3 — Supplementary Table 1: Clinical characteristics of interrogated patients with cancer. The table showing the sex and age (years) at primary cancer diagnosis, tumor stage and grade, histologic subtype (for patients with breast cancer—percentage of estrogen receptor-positive cells, percentage of progesterone receptor-positive cells, percentage of Ki67-positive cells, HER2 amplification status (positive, negative)), single CTC, CTC cluster and CTC-white blood cell cluster counts per 7.5 ml of blood, sites of metastasis, and number and type of previous systemic treatment lines. ER, estrogen receptor; PR, progesterone receptor; nd, not done; na, not applicable. Supplementary Table 2: Statistics on interrogated CTC clusters from barcoded xenograft samples. The table showing for each xenograft sample the number of engrafted barcoded cancer cells, the complexity level of resulting primary tumors, the total number of included CTC clusters, as well as the number of examined CTC clusters with two and three or more cells. Supplementary Table 3: List of primers used for barcode amplification. The table showing oligonucleotide sequences. Supplementary Table 4: European Nucleotide Archive accession codes for sequencing datasets initially included in ref. 13. The table showing European Nucleotide Archive accession codes, as well as aliases and titles for samples initially included in ref. 13. [file 41588_2025_2205_MOESM3_ESM.xlsx]

## Sheet: Supplementary Table 1
Supplementary Table 1. Clinical characteristics of interrogated cancer patients.
Table showing the sex and age (years) at primary cancer diagnosis, tumor stage and grade, histologic subtype (for breast cancer patients: percentage of estrogen receptor (ER)-positive cells, percentage of progesteron receptor (PR)-positive cells, percentage of Ki67-positive cells, HER2 amplification status (positive, negative)), single CTC, CTC cluster and CTC-white blood cell (WBC) cluster count…
ID	Site of primary tumor	Sex	Age at diagnosis	Stage at Diagnosis	Grade	Histologic subtype	ER (%)	PR (%)	HER2	Ki-67 (%)	Single CTC count	CTC cluster count	CTC-WBC cluster count	Metastatic site at CTC collection	Lines of therapy previous to CTC collection	Previous treatment lines
Br7	Breast	Female	41	IV	2	invasive ductal (inflammatory)	90	90	-	25	>100	>20	10	Bone, Lymphnode	0
Br11	Breast	Female	53	III	3	invasive ductal	0	0	-	50	15	1	0	Skin, Liver	5	PLD, Radiotherapy, Carboplatin + Gemcitabine, Paclitaxel, Eribulin
Br23	Breast	Female	62	IV	2	invasive lobular	100	0	-	nd	>100	>100	5	Ovaries, Peritoneum, Apendix, Uterus	1	Fulvestrant
Br38	Breast	Female	36	IIIC	2	invasive ductal (luminal B)	90	50	-	50	9	1	0	No metastasis	0
Br39	Breast	Female	46	III	2	invasive ductal	60	30	-	10	15	6	1	Bone, Liver, Lung, Lymphnode	3	Fulvestrant, Capecitabine, Doxorubicin
Br57	Breast	Female	55	IV	3	invasive ductal	95	5	-	30	20	1	2	Visceral metastasis, Bone	0
Br61	Breast	Female	59	I	2	invasive ductal	60	0	-	nd	25	10	7	Bone, Lymphnode, Soft tissue	1	Doxorubicin
Pr6	Prostate	Male	82	IV	Group 5	Gleason 9 (4+5)	na				5	2	0	Bone	1	Goserelin + Enzalutamide
Pr9	Prostate	Male	77	IV	Group 5	Gleason 9 (4+5)	na				24	2	0	Lymphnodes	1	Goserelin

## Sheet: Supplementary Table 2
Supplementary Table 2. Statistics on interrogated CTC clusters from barcoded xenograft samples.
Table showing for each xenograft sample the number of engrafted barcoded cancer cells, the complexity level of resulting primary tumors, the total number of included CTC clusters, as well as the number of examined CTC clusters with two, three, four, five and six or more cells.
Mouse ID	Engrafted barcoded cancer cells	Primary tumor complexity level	Total CTC clusters	CTC clusters (2 CTCs)	CTC clusters (3 CTCs)	CTC clusters (4 CTCs)	CTC clusters (5 CTCs)	CTC clusters (6+ CTCs)
905	100	Low	4	0	2	0	1	1
904	100	Low	45	15	11	10	2	7
141	1000	Low	64	17	18	13	6	10
140	1000	Low	36	17	4	5	1	9
903	10,000	Medium	39	15	16	4	2	2
902	10,000	Medium	34	14	9	7	3	1
102	10,000	Medium	35	14	13	2	6	0
110	10,000	Medium	37	19	11	5	1	1
910	50,000	High	54	15	17	7	3	12
501	50,000	High	33	10	9	5	7	2
502	50,000	High	25	13	4	6	2	0
510	50,000	High	20	8	9	3	0	0
					46+F158

## Sheet: Supplementary Table 3
Supplementary Table 3. List of primers used for barcode amplification.
Table showing oligonucelotide sequences.
Primer	Sequence (5’ – 3’)
Staggered Primer Forward	CTTTCCCTACACGACGCTCTTCCGATCTN(1-4)ACCGAACGCAACGCACGCA
Staggered Primer Reverse	CTTTCCCTACACGACGCTCTTCCGATCTN(1-4)ACGACCACGACCGACCCGAACCACGA
Nested Primer Forward	AATGATACGGCGACCACCGAGATCTACACN(8)ACACTCTTTCCCTACACGACGCTCTTCCGATCT
Nested Primer Reverse	CAAGCAGAAGACGGCATACGAGATN(8)GTGACTGGAGTTCAGACGTGTGCTCTTCCGATC

## Sheet: Supplementary Table 4
Supplementary Table 4. European Nucleotide Archive (ENA) accession codes for sequencing datasets initially included in Szczerba et al.
Table showing ENA accession codes, as well as alias and titles for samples initially included in Szczerba et al.
Sample accession code	Experiment accession code	Run accession code	Sample alias	Sample title
SAMEA104555012	ERX2325615	ERR2274233	Br23_12	WBC isolated from a WBC sample from donor Br23 (used as a reference)
SAMEA104555013	ERX2325616	ERR2274234	Br23_13	WBC isolated from a WBC sample from donor Br23 (used as a reference)
SAMEA104555015	ERX2325618	ERR2274236	Br23_15	WBC isolated from a WBC sample from donor Br23 (used as a reference)
SAMEA104555021	ERX2325624	ERR2274242	Br23_27	CTC isolated from a CTC-cluster sample from donor Br23
SAMEA104555022	ERX2325625	ERR2274243	Br23_28	CTC isolated from a CTC-single sample from donor Br23
SAMEA104555025	ERX2325628	ERR2274246	Br26_1	CTC isolated from a CTC-single sample from donor Br26
SAMEA104555027	ERX2325630	ERR2274248	Br26_3	CTC isolated from a CTC-cluster sample from donor Br26
SAMEA104555029	ERX2325632	ERR2274250	Br26_5	CTC isolated from a CTC-single sample from donor Br26
SAMEA104555043	ERX2325646	ERR2274264	Br38_10	CTC isolated from a CTC-single sample from donor Br38
SAMEA104555046	ERX2325649	ERR2274267	Br38_3	CTC isolated from a CTC-single sample from donor Br38
SAMEA104555047	ERX2325650	ERR2274268	Br38_4	CTC isolated from a CTC-single sample from donor Br38
SAMEA104555048	ERX2325651	ERR2274269	Br38_5	CTC isolated from a CTC-single sample from donor Br38
SAMEA104555012	ERX2325663	ERR2274281	Br23_12	WBC isolated from a WBC sample from donor Br23 (used as a reference)
SAMEA104555013	ERX2325664	ERR2274282	Br23_13	WBC isolated from a WBC sample from donor Br23 (used as a reference)
SAMEA104555021	ERX2325672	ERR2274290	Br23_27	CTC isolated from a CTC-cluster sample from donor Br23
SAMEA104555023	ERX2325674	ERR2274292	Br23_29	CTC-WBC isolated from a CTC-cluster-WBC sample from donor Br23
SAMEA104555044	ERX2325695	ERR2274313	Br38_11	CTC isolated from a CTC-single sample from donor Br38
SAMEA104555047	ERX2325698	ERR2274316	Br38_4	CTC isolated from a CTC-single sample from donor Br38
SAMEA104555048	ERX2325699	ERR2274317	Br38_5	CTC isolated from a CTC-single sample from donor Br38
SAMEA104555051	ERX2325702	ERR2274320	Br38_8	CTC isolated from a CTC-cluster sample from donor Br38
SAMEA104555052	ERX2325703	ERR2274321	Br38_9	CTC isolated from a CTC-single sample from donor Br38
SAMEA104555065	ERX2325716	ERR2274334	Br11_2	CTC isolated from a CTC-single sample from donor Br11
SAMEA104555067	ERX2325718	ERR2274336	Br39_15	CTC isolated from a CTC-single sample from donor Br39
SAMEA104555074	ERX2325732	ERR2274350	Br39_29	CTC isolated from a CTC-cluster-WBC sample from donor Br39
SAMEA104555074	ERX2325733	ERR2274351	Br39_29	CTC isolated from a CTC-cluster-WBC sample from donor Br39
SAMEA104555075	ERX2325734	ERR2274352	Br39_30	CTC-WBC isolated from a CTC-cluster-WBC sample from donor Br39
SAMEA104555082	ERX2325745	ERR2274363	Br11_12	WBC isolated from a WBC sample from donor Br11 (used as a reference)
SAMEA104555063	ERX2325746	ERR2274364	Br11_14	WBC isolated from a WBC sample from donor Br11 (used as a reference)
SAMEA104555064	ERX2325749	ERR2274367	Br11_15	WBC isolated from a WBC sample from donor Br11 (used as a reference)
SAMEA104555083	ERX2325750	ERR2274368	Br11_17	CTC isolated from a CTC-single sample from donor Br11
SAMEA104555066	ERX2325754	ERR2274372	Br11_3	CTC isolated from a CTC-single sample from donor Br11
SAMEA104555068	ERX2325763	ERR2274381	Br39_16	CTC isolated from a CTC-single sample from donor Br39
SAMEA104555069	ERX2325764	ERR2274382	Br39_17	CTC isolated from a CTC-single sample from donor Br39
SAMEA104555069	ERX2325765	ERR2274383	Br39_17	CTC isolated from a CTC-single sample from donor Br39
SAMEA104555076	ERX2325779	ERR2274397	Br39_32	CTC isolated from a CTC-cluster sample from donor Br39
SAMEA104555080	ERX2325838	ERR2274456	Br11_10	CTC isolated from a CTC-cluster sample from donor Br11
SAMEA104555080	ERX2325839	ERR2274457	Br11_10	CTC isolated from a CTC-cluster sample from donor Br11
SAMEA104555085	ERX2325848	ERR2274466	Br11_4	CTC isolated from a CTC-single sample from donor Br11
SAMEA104555086	ERX2325851	ERR2274469	Br11_6	CTC isolated from a CTC-single sample from donor Br11
SAMEA104555087	ERX2325853	ERR2274471	Br11_8	CTC isolated from a CTC-single sample from donor Br11
SAMEA104555082	ERX2325964	ERR2274582	Br11_12	WBC isolated from a WBC sample from donor Br11 (used as a reference)
SAMEA104555084	ERX2325967	ERR2274585	Br11_18	CTC isolated from a CTC-cluster sample from donor Br11
SAMEA104555088	ERX2325976	ERR2274594	Br11_9	CTC isolated from a CTC-single sample from donor Br11
SAMEA104555142	ERX2326082	ERR2274700	Br11_16	CTC isolated from a CTC-single sample from donor Br11
SAMEA104555149	ERX2326089	ERR2274707	Br39_19	CTC isolated from a CTC-single sample from donor Br39
SAMEA104555155	ERX2326097	ERR2274715	Br39_31	CTC isolated from a CTC-cluster sample from donor Br39
SAMEA104555158	ERX2326100	ERR2274718	Br39_6	CTC isolated from a CTC-single sample from donor Br39
SAMEA4775446	ERX2695108	ERR2680247	Br7_4	CTC isolated from a CTC-single sample from donor Br7
SAMEA4775447	ERX2695110	ERR2680249	Br7_5	CTC isolated from a CTC-single sample from donor Br7
SAMEA4775448	ERX2695111	ERR2680250	Br7_6	CTC-WBC isolated from a CTC-cluster-WBC sample from donor Br7
SAMEA4775448	ERX2695112	ERR2680251	Br7_6	CTC-WBC isolated from a CTC-cluster-WBC sample from donor Br7
SAMEA4775444	ERX2695128	ERR2680267	Br7_2	CTC isolated from a CTC-single sample from donor Br7
SAMEA4775445	ERX2695130	ERR2680269	Br7_3	CTC isolated from a CTC-cluster sample from donor Br7
SAMEA4775446	ERX2695131	ERR2680270	Br7_4	CTC isolated from a CTC-single sample from donor Br7
SAMEA4775446	ERX2695132	ERR2680271	Br7_4	CTC isolated from a CTC-single sample from donor Br7
SAMEA5210167	ERX3121747	ERR3048295	LM2_A90	CTC isolated from a CTC-single sample from LM2 mouse xenograft
SAMEA5210170	ERX3121750	ERR3048298	LM2_E1	CTC isolated from a CTC-single sample from LM2 mouse xenograft
SAMEA5210171	ERX3121751	ERR3048299	LM2_E2	CTC isolated from a CTC-single sample from LM2 mouse xenograft
SAMEA5210172	ERX3121753	ERR3048301	LM2_E3	CTC isolated from a CTC-single sample from LM2 mouse xenograft
SAMEA5210174	ERX3121755	ERR3048303	LM2_E6	CTC isolated from a CTC-single sample from LM2 mouse xenograft
SAMEA5210176	ERX3121757	ERR3048305	LM2_G10	CTC isolated from a CTC-cluster sample from LM2 mouse xenograft
SAMEA5210177	ERX3121758	ERR3048306	LM2_G11	CTC isolated from a CTC-single sample from LM2 mouse xenograft
SAMEA5210183	ERX3121764	ERR3048312	LM2_G3	CTC-WBC isolated from a CTC-cluster-WBC sample from LM2 mouse xenograft
SAMEA5210165	ERX3121774	ERR3048322	LM2_A86	CTC isolated from a CTC-cluster sample from LM2 mouse xenograft
SAMEA5210166	ERX3121775	ERR3048323	LM2_A89	CTC isolated from a CTC-single sample from LM2 mouse xenograft
SAMEA5210167	ERX3121776	ERR3048324	LM2_A90	CTC isolated from a CTC-single sample from LM2 mouse xenograft
SAMEA5210171	ERX3121780	ERR3048328	LM2_E2	CTC isolated from a CTC-single sample from LM2 mouse xenograft
SAMEA5210182	ERX3121792	ERR3048340	LM2_G2	CTC isolated from a CTC-cluster-WBC sample from LM2 mouse xenograft
SAMEA5210184	ERX3121794	ERR3048342	LM2_G4	CTC isolated from a CTC-cluster-WBC sample from LM2 mouse xenograft
SAMEA5210186	ERX3121796	ERR3048344	LM2_G6	CTC isolated from a CTC-cluster-WBC sample from LM2 mouse xenograft
SAMEA5210190	ERX3121803	ERR3048351	LM2_G1	CTC isolated from a CTC-cluster sample from LM2 mouse xenograft
SAMEA5210190	ERX3121804	ERR3048352	LM2_G1	CTC isolated from a CTC-cluster sample from LM2 mouse xenograft
SAMEA5210193	ERX3121807	ERR3048355	LM2_CTC_G32	CTC isolated from a CTC-cluster-WBC sample from LM2 mouse xenograft
SAMEA5210195	ERX3121809	ERR3048357	LM2_CTC_G34	CTC isolated from a CTC-cluster-WBC sample from LM2 mouse xenograft
SAMEA104555014	ERX2325617	ERR2274235	Br23_14	WBC isolated from a WBC sample from donor Br23 (used as a reference)
SAMEA104555017	ERX2325620	ERR2274238	Br23_23	CTC isolated from a CTC-cluster sample from donor Br23
SAMEA104555018	ERX2325621	ERR2274239	Br23_24	WBC isolated from a CTC-cluster-WBC sample from donor Br23 (used as a reference)
SAMEA104555020	ERX2325623	ERR2274241	Br23_26	CTC isolated from a CTC-cluster sample from donor Br23
SAMEA104555026	ERX2325629	ERR2274247	Br26_2	CTC isolated from a CTC-single sample from donor Br26
SAMEA104555028	ERX2325631	ERR2274249	Br26_4	CTC isolated from a CTC-single sample from donor Br26
SAMEA104555042	ERX2325645	ERR2274263	Br38_1	CTC isolated from a CTC-single sample from donor Br38
SAMEA104555044	ERX2325647	ERR2274265	Br38_11	CTC isolated from a CTC-single sample from donor Br38
SAMEA104555049	ERX2325652	ERR2274270	Br38_6	CTC isolated from a CTC-single sample from donor Br38
SAMEA104555050	ERX2325653	ERR2274271	Br38_7	CTC isolated from a CTC-single sample from donor Br38
SAMEA104555052	ERX2325655	ERR2274273	Br38_9	CTC isolated from a CTC-single sample from donor Br38
SAMEA104555015	ERX2325666	ERR2274284	Br23_15	WBC isolated from a WBC sample from donor Br23 (used as a reference)
SAMEA104555016	ERX2325667	ERR2274285	Br23_22	CTC isolated from a CTC-cluster sample from donor Br23
SAMEA104555018	ERX2325669	ERR2274287	Br23_24	WBC isolated from a CTC-cluster-WBC sample from donor Br23 (used as a reference)
SAMEA104555019	ERX2325670	ERR2274288	Br23_25	CTC-WBC isolated from a CTC-cluster-WBC sample from donor Br23
SAMEA104555020	ERX2325671	ERR2274289	Br23_26	CTC isolated from a CTC-cluster sample from donor Br23
SAMEA104555025	ERX2325676	ERR2274294	Br26_1	CTC isolated from a CTC-single sample from donor Br26
SAMEA104555026	ERX2325677	ERR2274295	Br26_2	CTC isolated from a CTC-single sample from donor Br26
SAMEA104555028	ERX2325679	ERR2274297	Br26_4	CTC isolated from a CTC-single sample from donor Br26
SAMEA104555029	ERX2325680	ERR2274298	Br26_5	CTC isolated from a CTC-single sample from donor Br26
SAMEA104555043	ERX2325694	ERR2274312	Br38_10	CTC isolated from a CTC-single sample from donor Br38
SAMEA104555046	ERX2325697	ERR2274315	Br38_3	CTC isolated from a CTC-single sample from donor Br38
SAMEA104555049	ERX2325700	ERR2274318	Br38_6	CTC isolated from a CTC-single sample from donor Br38
SAMEA104555066	ERX2325717	ERR2274335	Br11_3	CTC isolated from a CTC-single sample from donor Br11
SAMEA104555068	ERX2325720	ERR2274338	Br39_16	CTC isolated from a CTC-single sample from donor Br39
SAMEA104555069	ERX2325723	ERR2274341	Br39_17	CTC isolated from a CTC-single sample from donor Br39
SAMEA104555070	ERX2325725	ERR2274343	Br39_21	CTC isolated from a CTC-single sample from donor Br39
SAMEA104555071	ERX2325727	ERR2274345	Br39_22	CTC isolated from a CTC-single sample from donor Br39
SAMEA104555072	ERX2325728	ERR2274346	Br39_24	CTC isolated from a CTC-cluster sample from donor Br39
SAMEA104555072	ERX2325729	ERR2274347	Br39_24	CTC isolated from a CTC-cluster sample from donor Br39
SAMEA104555076	ERX2325737	ERR2274355	Br39_32	CTC isolated from a CTC-cluster sample from donor Br39
SAMEA104555080	ERX2325743	ERR2274361	Br11_10	CTC isolated from a CTC-cluster sample from donor Br11
SAMEA104555065	ERX2325752	ERR2274370	Br11_2	CTC isolated from a CTC-single sample from donor Br11
SAMEA104555066	ERX2325755	ERR2274373	Br11_3	CTC isolated from a CTC-single sample from donor Br11
SAMEA104555086	ERX2325757	ERR2274375	Br11_6	CTC isolated from a CTC-single sample from donor Br11
SAMEA104555088	ERX2325759	ERR2274377	Br11_9	CTC isolated from a CTC-single sample from donor Br11
SAMEA104555067	ERX2325760	ERR2274378	Br39_15	CTC isolated from a CTC-single sample from donor Br39
SAMEA104555068	ERX2325762	ERR2274380	Br39_16	CTC isolated from a CTC-single sample from donor Br39
SAMEA104555070	ERX2325767	ERR2274385	Br39_21	CTC isolated from a CTC-single sample from donor Br39
SAMEA104555073	ERX2325772	ERR2274390	Br39_28	CTC isolated from a CTC-single sample from donor Br39
SAMEA104555073	ERX2325773	ERR2274391	Br39_28	CTC isolated from a CTC-single sample from donor Br39
SAMEA104555074	ERX2325774	ERR2274392	Br39_29	CTC isolated from a CTC-cluster-WBC sample from donor Br39
SAMEA104555076	ERX2325778	ERR2274396	Br39_32	CTC isolated from a CTC-cluster sample from donor Br39
SAMEA104555081	ERX2325840	ERR2274458	Br11_11	CTC isolated from a CTC-single sample from donor Br11
SAMEA104555084	ERX2325846	ERR2274464	Br11_18	CTC isolated from a CTC-cluster sample from donor Br11
SAMEA104555084	ERX2325847	ERR2274465	Br11_18	CTC isolated from a CTC-cluster sample from donor Br11
SAMEA104555085	ERX2325849	ERR2274467	Br11_4	CTC isolated from a CTC-single sample from donor Br11
SAMEA104555087	ERX2325852	ERR2274470	Br11_8	CTC isolated from a CTC-single sample from donor Br11
SAMEA104555080	ERX2325959	ERR2274577	Br11_10	CTC isolated from a CTC-cluster sample from donor Br11
SAMEA104555080	ERX2325960	ERR2274578	Br11_10	CTC isolated from a CTC-cluster sample from donor Br11
SAMEA104555087	ERX2325973	ERR2274591	Br11_8	CTC isolated from a CTC-single sample from donor Br11
SAMEA104555088	ERX2325975	ERR2274593	Br11_9	CTC isolated from a CTC-single sample from donor Br11
SAMEA104555145	ERX2326085	ERR2274703	Br11_5	CTC isolated from a CTC-single sample from donor Br11
SAMEA104555146	ERX2326086	ERR2274704	Br11_7	CTC isolated from a CTC-single sample from donor Br11
SAMEA104555148	ERX2326088	ERR2274706	Br39_18	CTC isolated from a CTC-single sample from donor Br39
SAMEA104555070	ERX2326091	ERR2274709	Br39_21	CTC isolated from a CTC-single sample from donor Br39
SAMEA104555153	ERX2326095	ERR2274713	Br39_27	CTC isolated from a CTC-cluster sample from donor Br39
SAMEA4775444	ERX2695105	ERR2680244	Br7_2	CTC isolated from a CTC-single sample from donor Br7
SAMEA4775445	ERX2695106	ERR2680245	Br7_3	CTC isolated from a CTC-cluster sample from donor Br7
SAMEA4775446	ERX2695107	ERR2680246	Br7_4	CTC isolated from a CTC-single sample from donor Br7
SAMEA4775449	ERX2695114	ERR2680253	Br7_7	CTC isolated from a CTC-cluster sample from donor Br7
SAMEA4775450	ERX2695115	ERR2680254	Br7_7_12	CTC isolated from a CTC-cluster sample from donor Br7
SAMEA4775445	ERX2695129	ERR2680268	Br7_3	CTC isolated from a CTC-cluster sample from donor Br7
SAMEA4775447	ERX2695133	ERR2680272	Br7_5	CTC isolated from a CTC-single sample from donor Br7
SAMEA4775448	ERX2695135	ERR2680274	Br7_6	CTC-WBC isolated from a CTC-cluster-WBC sample from donor Br7
SAMEA4775449	ERX2695137	ERR2680276	Br7_7	CTC isolated from a CTC-cluster sample from donor Br7
SAMEA4775449	ERX2695138	ERR2680277	Br7_7	CTC isolated from a CTC-cluster sample from donor Br7
SAMEA4775450	ERX2695139	ERR2680278	Br7_7_12	CTC isolated from a CTC-cluster sample from donor Br7
SAMEA4775452	ERX2695142	ERR2680281	Br7_4_WBC	WBC isolated from a WBC sample from donor Br7 (used as a reference)
SAMEA5210166	ERX3121746	ERR3048294	LM2_A89	CTC isolated from a CTC-single sample from LM2 mouse xenograft
SAMEA5210169	ERX3121749	ERR3048297	LM2_A94	CTC isolated from a CTC-cluster sample from LM2 mouse xenograft
SAMEA5210180	ERX3121761	ERR3048309	LM2_G14	CTC isolated from a CTC-cluster sample from LM2 mouse xenograft
SAMEA5210181	ERX3121762	ERR3048310	LM2_G15	CTC isolated from a CTC-cluster sample from LM2 mouse xenograft
SAMEA5210182	ERX3121763	ERR3048311	LM2_G2	CTC isolated from a CTC-cluster-WBC sample from LM2 mouse xenograft
SAMEA5210186	ERX3121767	ERR3048315	LM2_G6	CTC isolated from a CTC-cluster-WBC sample from LM2 mouse xenograft
SAMEA5210187	ERX3121768	ERR3048316	LM2_G7	CTC isolated from a CTC-cluster-WBC sample from LM2 mouse xenograft
SAMEA5210188	ERX3121769	ERR3048317	LM2_G8	CTC-WBC isolated from a CTC-cluster-WBC sample from LM2 mouse xenograft
SAMEA5210189	ERX3121770	ERR3048318	LM2_G9	CTC isolated from a CTC-cluster sample from LM2 mouse xenograft
SAMEA5210172	ERX3121781	ERR3048329	LM2_E3	CTC isolated from a CTC-single sample from LM2 mouse xenograft
SAMEA5210173	ERX3121783	ERR3048331	LM2_E5	CTC isolated from a CTC-cluster sample from LM2 mouse xenograft
SAMEA5210176	ERX3121786	ERR3048334	LM2_G10	CTC isolated from a CTC-cluster sample from LM2 mouse xenograft
SAMEA5210178	ERX3121788	ERR3048336	LM2_G12	CTC isolated from a CTC-single sample from LM2 mouse xenograft
SAMEA5210179	ERX3121789	ERR3048337	LM2_G13	CTC isolated from a CTC-single sample from LM2 mouse xenograft
SAMEA5210183	ERX3121793	ERR3048341	LM2_G3	CTC-WBC isolated from a CTC-cluster-WBC sample from LM2 mouse xenograft
SAMEA5210185	ERX3121795	ERR3048343	LM2_G5	CTC isolated from a CTC-cluster-WBC sample from LM2 mouse xenograft
SAMEA5210187	ERX3121797	ERR3048345	LM2_G7	CTC isolated from a CTC-cluster-WBC sample from LM2 mouse xenograft
SAMEA5210188	ERX3121798	ERR3048346	LM2_G8	CTC-WBC isolated from a CTC-cluster-WBC sample from LM2 mouse xenograft
SAMEA5210190	ERX3121800	ERR3048348	LM2_G1	CTC isolated from a CTC-cluster sample from LM2 mouse xenograft
SAMEA5210190	ERX3121801	ERR3048349	LM2_G1	CTC isolated from a CTC-cluster sample from LM2 mouse xenograft
SAMEA5210190	ERX3121802	ERR3048350	LM2_G1	CTC isolated from a CTC-cluster sample from LM2 mouse xenograft
SAMEA5210191	ERX3121805	ERR3048353	LM2_CTC_G19	CTC isolated from a CTC-cluster-WBC sample from LM2 mouse xenograft
SAMEA5210194	ERX3121808	ERR3048356	LM2_CTC_G33	CTC isolated from a CTC-cluster-WBC sample from LM2 mouse xenograft
SAMEA104555016	ERX2325619	ERR2274237	Br23_22	CTC isolated from a CTC-cluster sample from donor Br23
SAMEA104555019	ERX2325622	ERR2274240	Br23_25	CTC-WBC isolated from a CTC-cluster-WBC sample from donor Br23
SAMEA104555023	ERX2325626	ERR2274244	Br23_29	CTC-WBC isolated from a CTC-cluster-WBC sample from donor Br23
SAMEA104555030	ERX2325633	ERR2274251	Br26_6	WBC isolated from a WBC sample from donor Br26 (used as a reference)
SAMEA104555045	ERX2325648	ERR2274266	Br38_2	CTC isolated from a CTC-single sample from donor Br38
SAMEA104555051	ERX2325654	ERR2274272	Br38_8	CTC isolated from a CTC-cluster sample from donor Br38
SAMEA104555053	ERX2325656	ERR2274274	Br39_23	CTC isolated from a CTC-cluster sample from donor Br39
SAMEA104555014	ERX2325665	ERR2274283	Br23_14	WBC isolated from a WBC sample from donor Br23 (used as a reference)
SAMEA104555017	ERX2325668	ERR2274286	Br23_23	CTC isolated from a CTC-cluster sample from donor Br23
SAMEA104555022	ERX2325673	ERR2274291	Br23_28	CTC isolated from a CTC-single sample from donor Br23
SAMEA104555027	ERX2325678	ERR2274296	Br26_3	CTC isolated from a CTC-cluster sample from donor Br26
SAMEA104555030	ERX2325681	ERR2274299	Br26_6	WBC isolated from a WBC sample from donor Br26 (used as a reference)
SAMEA104555042	ERX2325693	ERR2274311	Br38_1	CTC isolated from a CTC-single sample from donor Br38
SAMEA104555045	ERX2325696	ERR2274314	Br38_2	CTC isolated from a CTC-single sample from donor Br38
SAMEA104555050	ERX2325701	ERR2274319	Br38_7	CTC isolated from a CTC-single sample from donor Br38
SAMEA104555053	ERX2325704	ERR2274322	Br39_23	CTC isolated from a CTC-cluster sample from donor Br39
SAMEA104555063	ERX2325714	ERR2274332	Br11_14	WBC isolated from a WBC sample from donor Br11 (used as a reference)
SAMEA104555064	ERX2325715	ERR2274333	Br11_15	WBC isolated from a WBC sample from donor Br11 (used as a reference)
SAMEA104555067	ERX2325719	ERR2274337	Br39_15	CTC isolated from a CTC-single sample from donor Br39
SAMEA104555068	ERX2325721	ERR2274339	Br39_16	CTC isolated from a CTC-single sample from donor Br39
SAMEA104555069	ERX2325722	ERR2274340	Br39_17	CTC isolated from a CTC-single sample from donor Br39
SAMEA104555070	ERX2325724	ERR2274342	Br39_21	CTC isolated from a CTC-single sample from donor Br39
SAMEA104555071	ERX2325726	ERR2274344	Br39_22	CTC isolated from a CTC-single sample from donor Br39
SAMEA104555073	ERX2325730	ERR2274348	Br39_28	CTC isolated from a CTC-single sample from donor Br39
SAMEA104555073	ERX2325731	ERR2274349	Br39_28	CTC isolated from a CTC-single sample from donor Br39
SAMEA104555075	ERX2325735	ERR2274353	Br39_30	CTC-WBC isolated from a CTC-cluster-WBC sample from donor Br39
SAMEA104555076	ERX2325736	ERR2274354	Br39_32	CTC isolated from a CTC-cluster sample from donor Br39
SAMEA104555081	ERX2325744	ERR2274362	Br11_11	CTC isolated from a CTC-single sample from donor Br11
SAMEA104555063	ERX2325747	ERR2274365	Br11_14	WBC isolated from a WBC sample from donor Br11 (used as a reference)
SAMEA104555064	ERX2325748	ERR2274366	Br11_15	WBC isolated from a WBC sample from donor Br11 (used as a reference)
SAMEA104555084	ERX2325751	ERR2274369	Br11_18	CTC isolated from a CTC-cluster sample from donor Br11
SAMEA104555065	ERX2325753	ERR2274371	Br11_2	CTC isolated from a CTC-single sample from donor Br11
SAMEA104555085	ERX2325756	ERR2274374	Br11_4	CTC isolated from a CTC-single sample from donor Br11
SAMEA104555087	ERX2325758	ERR2274376	Br11_8	CTC isolated from a CTC-single sample from donor Br11
SAMEA104555067	ERX2325761	ERR2274379	Br39_15	CTC isolated from a CTC-single sample from donor Br39
SAMEA104555070	ERX2325766	ERR2274384	Br39_21	CTC isolated from a CTC-single sample from donor Br39
SAMEA104555071	ERX2325768	ERR2274386	Br39_22	CTC isolated from a CTC-single sample from donor Br39
SAMEA104555071	ERX2325769	ERR2274387	Br39_22	CTC isolated from a CTC-single sample from donor Br39
SAMEA104555072	ERX2325770	ERR2274388	Br39_24	CTC isolated from a CTC-cluster sample from donor Br39
SAMEA104555072	ERX2325771	ERR2274389	Br39_24	CTC isolated from a CTC-cluster sample from donor Br39
SAMEA104555074	ERX2325775	ERR2274393	Br39_29	CTC isolated from a CTC-cluster-WBC sample from donor Br39
SAMEA104555075	ERX2325776	ERR2274394	Br39_30	CTC-WBC isolated from a CTC-cluster-WBC sample from donor Br39
SAMEA104555075	ERX2325777	ERR2274395	Br39_30	CTC-WBC isolated from a CTC-cluster-WBC sample from donor Br39
SAMEA104555081	ERX2325841	ERR2274459	Br11_11	CTC isolated from a CTC-single sample from donor Br11
SAMEA104555082	ERX2325842	ERR2274460	Br11_12	WBC isolated from a WBC sample from donor Br11 (used as a reference)
SAMEA104555082	ERX2325843	ERR2274461	Br11_12	WBC isolated from a WBC sample from donor Br11 (used as a reference)
SAMEA104555083	ERX2325844	ERR2274462	Br11_17	CTC isolated from a CTC-single sample from donor Br11
SAMEA104555083	ERX2325845	ERR2274463	Br11_17	CTC isolated from a CTC-single sample from donor Br11
SAMEA104555086	ERX2325850	ERR2274468	Br11_6	CTC isolated from a CTC-single sample from donor Br11
SAMEA104555088	ERX2325854	ERR2274472	Br11_9	CTC isolated from a CTC-single sample from donor Br11
SAMEA104555088	ERX2325855	ERR2274473	Br11_9	CTC isolated from a CTC-single sample from donor Br11
SAMEA104555081	ERX2325961	ERR2274579	Br11_11	CTC isolated from a CTC-single sample from donor Br11
SAMEA104555081	ERX2325962	ERR2274580	Br11_11	CTC isolated from a CTC-single sample from donor Br11
SAMEA104555082	ERX2325963	ERR2274581	Br11_12	WBC isolated from a WBC sample from donor Br11 (used as a reference)
SAMEA104555083	ERX2325965	ERR2274583	Br11_17	CTC isolated from a CTC-single sample from donor Br11
SAMEA104555083	ERX2325966	ERR2274584	Br11_17	CTC isolated from a CTC-single sample from donor Br11
SAMEA104555084	ERX2325968	ERR2274586	Br11_18	CTC isolated from a CTC-cluster sample from donor Br11
SAMEA104555085	ERX2325969	ERR2274587	Br11_4	CTC isolated from a CTC-single sample from donor Br11
SAMEA104555085	ERX2325970	ERR2274588	Br11_4	CTC isolated from a CTC-single sample from donor Br11
SAMEA104555086	ERX2325971	ERR2274589	Br11_6	CTC isolated from a CTC-single sample from donor Br11
SAMEA104555086	ERX2325972	ERR2274590	Br11_6	CTC isolated from a CTC-single sample from donor Br11
SAMEA104555087	ERX2325974	ERR2274592	Br11_8	CTC isolated from a CTC-single sample from donor Br11
SAMEA104555147	ERX2326087	ERR2274705	Br23_20	CTC isolated from a CTC-cluster sample from donor Br23
SAMEA104555150	ERX2326090	ERR2274708	Br39_20	CTC isolated from a CTC-single sample from donor Br39
SAMEA104555071	ERX2326092	ERR2274710	Br39_22	CTC isolated from a CTC-single sample from donor Br39
SAMEA104555151	ERX2326093	ERR2274711	Br39_25	CTC isolated from a CTC-single sample from donor Br39
SAMEA104555152	ERX2326094	ERR2274712	Br39_26	CTC isolated from a CTC-cluster sample from donor Br39
SAMEA104555154	ERX2326096	ERR2274714	Br39_3	CTC isolated from a CTC-single sample from donor Br39
SAMEA104555157	ERX2326099	ERR2274717	Br39_5	CTC isolated from a CTC-single sample from donor Br39
SAMEA4775447	ERX2695109	ERR2680248	Br7_5	CTC isolated from a CTC-single sample from donor Br7
SAMEA4775449	ERX2695113	ERR2680252	Br7_7	CTC isolated from a CTC-cluster sample from donor Br7
SAMEA4775450	ERX2695116	ERR2680255	Br7_7_12	CTC isolated from a CTC-cluster sample from donor Br7
SAMEA4775444	ERX2695127	ERR2680266	Br7_2	CTC isolated from a CTC-single sample from donor Br7
SAMEA4775447	ERX2695134	ERR2680273	Br7_5	CTC isolated from a CTC-single sample from donor Br7
SAMEA4775448	ERX2695136	ERR2680275	Br7_6	CTC-WBC isolated from a CTC-cluster-WBC sample from donor Br7
SAMEA4775450	ERX2695140	ERR2680279	Br7_7_12	CTC isolated from a CTC-cluster sample from donor Br7
SAMEA4775453	ERX2695143	ERR2680282	Br7_5_WBC	WBC isolated from a WBC sample from donor Br7 (used as a reference)
SAMEA5210162	ERX3121742	ERR3048290	LM2_A81	CTC isolated from a CTC-single sample from LM2 mouse xenograft
SAMEA5210163	ERX3121743	ERR3048291	LM2_A83	CTC isolated from a CTC-single sample from LM2 mouse xenograft
SAMEA5210164	ERX3121744	ERR3048292	LM2_A85	CTC isolated from a CTC-single sample from LM2 mouse xenograft
SAMEA5210165	ERX3121745	ERR3048293	LM2_A86	CTC isolated from a CTC-cluster sample from LM2 mouse xenograft
SAMEA5210168	ERX3121748	ERR3048296	LM2_A93	CTC isolated from a CTC-cluster sample from LM2 mouse xenograft
SAMEA5210172	ERX3121752	ERR3048300	LM2_E3	CTC isolated from a CTC-single sample from LM2 mouse xenograft
SAMEA5210173	ERX3121754	ERR3048302	LM2_E5	CTC isolated from a CTC-cluster sample from LM2 mouse xenograft
SAMEA5210175	ERX3121756	ERR3048304	LM2_E7	CTC isolated from a CTC-cluster sample from LM2 mouse xenograft
SAMEA5210178	ERX3121759	ERR3048307	LM2_G12	CTC isolated from a CTC-single sample from LM2 mouse xenograft
SAMEA5210179	ERX3121760	ERR3048308	LM2_G13	CTC isolated from a CTC-single sample from LM2 mouse xenograft
SAMEA5210184	ERX3121765	ERR3048313	LM2_G4	CTC isolated from a CTC-cluster-WBC sample from LM2 mouse xenograft
SAMEA5210185	ERX3121766	ERR3048314	LM2_G5	CTC isolated from a CTC-cluster-WBC sample from LM2 mouse xenograft
SAMEA5210162	ERX3121771	ERR3048319	LM2_A81	CTC isolated from a CTC-single sample from LM2 mouse xenograft
SAMEA5210163	ERX3121772	ERR3048320	LM2_A83	CTC isolated from a CTC-single sample from LM2 mouse xenograft
SAMEA5210164	ERX3121773	ERR3048321	LM2_A85	CTC isolated from a CTC-single sample from LM2 mouse xenograft
SAMEA5210168	ERX3121777	ERR3048325	LM2_A93	CTC isolated from a CTC-cluster sample from LM2 mouse xenograft
SAMEA5210169	ERX3121778	ERR3048326	LM2_A94	CTC isolated from a CTC-cluster sample from LM2 mouse xenograft
SAMEA5210170	ERX3121779	ERR3048327	LM2_E1	CTC isolated from a CTC-single sample from LM2 mouse xenograft
SAMEA5210172	ERX3121782	ERR3048330	LM2_E3	CTC isolated from a CTC-single sample from LM2 mouse xenograft
SAMEA5210174	ERX3121784	ERR3048332	LM2_E6	CTC isolated from a CTC-single sample from LM2 mouse xenograft
SAMEA5210175	ERX3121785	ERR3048333	LM2_E7	CTC isolated from a CTC-cluster sample from LM2 mouse xenograft
SAMEA5210177	ERX3121787	ERR3048335	LM2_G11	CTC isolated from a CTC-single sample from LM2 mouse xenograft
SAMEA5210180	ERX3121790	ERR3048338	LM2_G14	CTC isolated from a CTC-cluster sample from LM2 mouse xenograft
SAMEA5210181	ERX3121791	ERR3048339	LM2_G15	CTC isolated from a CTC-cluster sample from LM2 mouse xenograft
SAMEA5210189	ERX3121799	ERR3048347	LM2_G9	CTC isolated from a CTC-cluster sample from LM2 mouse xenograft
SAMEA5210192	ERX3121806	ERR3048354	LM2_CTC_G21	CTC isolated from a CTC-cluster-WBC sample from LM2 mouse xenograft
