# Supplementary material for: Phylogenetic inference reveals clonal heterogeneity in circulating tumor cell clusters
Source: Nat Genet. 2025 Jun 2;57(6):1357–61. doi: 10.1038/s41588-025-02205-2 (PMC12165839; doi:10.1038/s41588-025-02205-2)
Supplement: Supplementary file 4 — Statistical source data. [file 41588_2025_2205_MOESM4_ESM.xlsx]

## Sheet: Source_Data_Fig1
		Monoclonal CTC clusters	Oligoclonal low functional impact	Oligoclonal moderate functional impact	Oligoclonal high functional impact
Patients	Breast Cancer	4	9	3	3
	Prostate Cancer	2	1	0	0
Xenografts	LM2-NSG	3	7	1	3
	BR16-CDX-NSG	34	1	0	4
