# Supplementary material for: Phylogenetic inference reveals clonal heterogeneity in circulating tumor cell clusters
Source: Nat Genet. 2025 Jun 2;57(6):1357–61. doi: 10.1038/s41588-025-02205-2 (PMC12165839; doi:10.1038/s41588-025-02205-2)
Supplement: Supplementary file 5 — Statistical source data. [file 41588_2025_2205_MOESM5_ESM.xlsx]

## Sheet: Source_Data_Fig2
Figure 2b.	Primary tumor complexity	Monoclonal CTC clusters	Oligoclonal CTC clusters
	Low	133	16
	Medium	88	57
	High	42	90
Figure 2c.	Sample ID	Primary tumor complexity	Monoclonal CTC clusters (2 cells)	Oligoclonal CTC clusters (2 cells)	Monoclonal CTC clusters (3+ cells)	Oligoclonal CTC clusters (3+ cells)
	140	Low	15	2	13	6
	141	Low	17	0	45	2
	904	Low	15	0	25	5
	102	Medium	12	2	5	16
	110	Medium	14	5	5	13
	902	Medium	11	3	15	5
	903	Medium	12	3	4	20
	501	High	6	4	3	20
	502	High	8	5	5	7
	510	High	4	4	2	10
	910	High	7	8	7	32
